# Supplementary material for: A spider silk-derived solubility domain inhibits nuclear and cytosolic protein aggregation in human cells
Source: Commun Biol. 2022 May 26;5:505. doi: 10.1038/s42003-022-03442-5 (PMC9135726; doi:10.1038/s42003-022-03442-5)
Supplement: Supplementary file 4 — Supplementary Data 1 [file 42003_2022_3442_MOESM4_ESM.xlsx]

## Sheet: Sheet1
	Figure 1C
Construct	AgDD-sfGFP	AgDD-sfGFP	AgDD-sfGFP	AgDD-sfGFP	AgDD-NT*-sfGFP	AgDD-NT*-sfGFP	AgDD-NT*-sfGFP	AgDD-NT*-sfGFP
Shield	minus	minus	plus	plus	minus	minus	plus	plus
Fraction	soluble	pellet	soluble	pellet	soluble	pellet	soluble	pellet
	23.9	76.1	88.6	11.4	80.2	19.8	86.5	13.5
	20.5	79.5	63.1	36.9	58	42	63.4	36.6
	28.7	71.3	79.5	20.5	68.6	31.4	73.6	26.4
	Figure 2C
Construct	AgDD-sfGFP	AgDD-sfGFP	NT*-AgDD-sfGFP	NT*-AgDD-sfGFP	AgDD-NT*-sfGFP	AgDD-NT*-sfGFP	AgDD-sfGFP-NT*	AgDD-sfGFP-NT*
Shield	minus	minus	minus	minus	minus	minus	minus	minus
Fraction	soluble	pellet	soluble	pellet	soluble	pellet	soluble	pellet
	33.05	66.95	98.83	1.17	99.07	0.93	97.47	2.53
	51.93	48.08	98.8	1.2	99.66	0.34	99.56	0.44
	37.52	62.49	96.35	3.65	99.46	0.54	99.82	0.18
	Figure 2D
Construct	AgDD-sfGFP	AgDD-sfGFP	NT*-AgDD-sfGFP	NT*-AgDD-sfGFP	AgDD-NT*-sfGFP	AgDD-NT*-sfGFP	AgDD-sfGFP-NT*	AgDD-sfGFP-NT*
Shield	plus	plus	plus	plus	plus	plus	plus	plus
Fraction	soluble	pellet	soluble	pellet	soluble	pellet	soluble	pellet
	98.94	1.06	98.15	1.85	94.13	5.87	99.26	0.74
	96.74	3.26	94.76	5.24	95.45	4.6	98.54	1.46
	98.86	1.15	95.76	4.24	96.97	3.03	97.52	2.48
	Figure 3D
Construct	NLS-AgDD-sfGFP	NLS-AgDD-sfGFP	NLS-AgDD-sfGFP	NLS-AgDD-sfGFP	NLS-AgDD-NT*-sfGFP	NLS-AgDD-NT*-sfGFP	NLS-AgDD-NT*-sfGFP	NLS-AgDD-NT*-sfGFP
Shield	minus	minus	plus	plus	minus	minus	plus	plus
Fraction	soluble	pellet	soluble	pellet	soluble	pellet	soluble	pellet
	19.4	80.6	88.4	11.6	52.1	47.9	67.8	32.2
	22.5	77.5	94.8	5.2	52.9	47.1	62.9	37.1
	16	84	82.1	17.9	41.7	58.3	53.2	46.8
